# Supplementary material for: Case Report: Two clinical cases of Wilms tumor comorbid to gingival fibromatosis in young children with constitutionally mutated REST
Source: Front Oncol. 2023 Jun 22;13:1192489. doi: 10.3389/fonc.2023.1192489 (PMC10326162; doi:10.3389/fonc.2023.1192489)
Supplement: Supplementary file 1 [file Table_1.xlsx]

## Sheet: Лист1
Supplementary Table 1. List of genes (full coding sequence, splice sites) in the customized panels for target NGS
Germline panel (Roche)	Somatic panel (QIAseq, Qiagen)
A2ML1	A2ML1
ABCB7	ACD
ABCD4	ACVR1
ABCG5	ACVR1B
ABCG8	AKT1
ACD	AKT2
ACP5	AKT3
ACTB	ALK
ACTN1	AMER1
ACVRL1	ANKRD26
ADA	APC
ADA2	AR
ADAM17	ARID1A
ADAMTS13	ARID1B
ADAMTS3	ARID2
ADAR	ARID5B
ADGRE2	ATM
AGA	ATP7B
AICDA	ATR
AIRE	ATRX
AK1	AURKA
AK2	AURKB
AKT1	AXIN1
ALAD	AXIN2
ALAS2	BAP1
ALDOA	BARD1
ALG12	BAT25
ALG8	BAT26
ALK	BBC3
ALPI	BCLAF1
AMN	BCOR
ANGPT1	BLM
ANK1	BMPR1A
ANKRD26	BRAF
ANO6	BRCA1
AP1S3	BRCA2
AP3B1	BRD4
AP3D1	BRIP1
APC	BUB1
ARHGEF1	BUB1B
ARID5B	CBL
ARPC1B	CCAR1
ASXL1	CCND1
ATM	CCND2
ATP11C	CCND3
ATP6AP1	CCNE1
ATP7B	CD274
ATR	CDC73
ATRX	CDH1
AURKB	CDK12
B2M	CDK4
B4GALT1	CDK6
BACH2	CDK8
BAP1	CDKN1A
BCL10	CDKN1B
BCL11B	CDKN1C
BCOR	CDKN2A
BCORL1	CDKN2B
BLM	CDKN2C
BLNK	CEBPA
BLOC1S3	CHD5
BLOC1S6	CHD7
BMPR1A	CHEK1
BMPR2	CHEK2
BPGM	CIC
BRAF	CREBBP
BRCA1	CTC1
BRCA2	CTNNB1
BRIP1	CTR9
BTK	CYP17A1
BUB1B	DAXX
C1QA	DDB2
C1QB	DDX3X
C1QC	DEPDC2
C1R	DICER1
C1S	DIS3L2
C2	DKC1
C3	DNMT3A
C3AR1	DROSHA
C5	EED
C6	EGFR
C7	EP300
C8A	EPCAM
C8B	ERBB2
C8G	ERBB3
C9	ERBB4
CA2	ERCC1
CAD	ERCC2
CALR	ERCC3
CARD11	ERCC4
CARD14	ERCC5
CARD9	ERG
CARMIL2	ESR1
CASP10	ETV6
CASP8	EXO1
CBL	EXT1
CBLB	EXT2
CBLIF	EZH2
CBS	FAH
CCBE1	FANCA
CCDC115	FANCB
CD19	FANCC
CD247	FANCD2
CD27	FANCE
CD28	FANCF
CD36	FANCG
CD3D	FANCI
CD3E	FANCL
CD3G	FANCM
CD40	FAT1
CD40LG	FBXW7
CD46	FGFR1
CD48	FGFR2
CD55	FGFR3
CD59	FGFR4
CD70	FH
CD79A	FIBP
CD79B	FLCN
CD80	FMR1
CD81	G6PC
CD83	GALNT12
CD8A	GALNT14
CDAN1	GATA1
CDC42	GATA2
CDC73	GBE1
CDCA7	GFI1B
CDH1	GLI1
CDIN1	GLI2
CDK4	GLI3
CDKN1B	GNA11
CDKN1C	GNAQ
CDKN2A	GNAS
CEBPA	GPC3
CEBPE	GPC4
CFB	H3F3A
CFD	HDAC1
CFH	HDAC9
CFI	HIF1A
CFP	HIST1H3B
CFTR	HNF1A
CHD7	HRAS
CHEK2	IDH1
CHST14	IDH2
CIB1	IGF1R
CIITA	IKZF1
CLCN7	IM16
CLPB	IM49
COG6	KDM1A
COL1A1	KDM4C
COL1A2	KDM6A
COL2A1	KDR
COL3A1	KIF1B
COL5A1	KIT
COL5A2	KMT2A
COL7A1	KMT2C
COPA	KMT2D
COPG1	KRAS
COPZ1	LIN28A
COQ2	LIN28B
CORO1A	LMO1
CP	LZTR1
CR2	MAD2L2
CREBBP	MAF
CSF2RA	MAP2K1
CSF2RB	MAP2K2
CSF3R	MAP2K4
CTC1	MAP3K1
CTLA4	MAP3K13
CTPS1	MAPK1
CTR9	MAX
CTSC	MDM2
CUBN	MDM4
CXCR4	MEN1
CYB5A	MET
CYB5R3	MGA
CYBA	MITF
CYBB	MLH1
CYBC1	MNX1
CYCS	MPL
DBF4	MRE11A
DBR1	MSH2
DCLRE1C	MSH3
DDB2	MSH6
DDX41	MTAP
DDX58	MTOR
DEF6	MUTYH
DGKE	MYC
DGUOK	MYCL
DHFR	MYCN
DIAPH1	MYOD1
DICER1	NBN
DIS3L2	NCOR2
DKC1	NF1
DNAJC21	NF2
DNASE1	NFIX
DNASE1L3	NFKBIA
DNASE2	NHP2
DNMT3A	NKX2-1
DNMT3B	NOP10
DOCK11	NOTCH1
DOCK2	NOTCH2
DOCK8	NOTCH3
DPAGT1	NRAS
DSG1	NSD1
DTNBP1	NSUN2
EDA	NTRK1
EDAR	NTRK2
EDARADD	NTRK3
EED	OCA2
EFL1	OTX2
EGFR	PALB2
EGLN1	PAX5
EIF6	PBRM1
ELANE	PDGFRA
ELN	PDGFRB
ELP1	PHOX2B
ENG	PIC3CA
ENPP1	PIK3R1
EP300	PMS2
EPAS1	POLD1
EPB41	POLE
EPB42	POLH
EPCAM	POT1
EPG5	PPM1D
EPHB2	PRF1
EPHB4	PRKAR1A
EPO	PTCH1
EPOR	PTCH2
ERBIN	PTEN
ERCC1	PTPN1
ERCC2	PTPN11
ERCC3	RAD51
ERCC4	RAD51C
ERCC5	RAD51D
ERCC6L2	RAF1
ETV6	RASA1
EXO1	RB1
EXOC3L2	RBM8A
EXT1	RECQL4
EXT2	REST
EXTL3	RET
EZH2	RHBDF2
F10	RHOA
F11	RICTOR
F12	RIT1
F13A1	ROS1
F13B	RPL11
F2	RPL15
F2R	RPL26
F2RL3	RPL35A
F5	RPL5
F7	RPS10
F8	RPS17
F9	RPS19
FADD	RPS24
FAH	RPS26
FAM111B	RPS7
FANCA	RPTOR
FANCB	RTEL1
FANCC	RUNX1
FANCD2	SBDS
FANCE	SDHA
FANCF	SDHAF2
FANCG	SDHB
FANCI	SDHC
FANCL	SDHD
FANCM	SETBP1
FAS	SETD2
FASLG	SH2B3
FAT4	SHOC2
FBN1	SLC45A2
FBXW7	SLX4
FCGR3A	SMAD2
FCGR3B	SMAD4
FCHO1	SMAD9
FECH	SMARCA2
FERMT1	SMARCA4
FERMT3	SMARCB1
FGA	SMARCC1
FGB	SMARCC2
FGG	SMARCE1
FH	SMO
FIBP	SNCAIP
FLCN	SOS1
FLI1	SOS2
FLNA	SPRED1
FLT3	STAG2
FLT4	STK11
FNIP1	SUFU
FOXC2	SUZ12
FOXF1	TAF1
FOXN1	TCF4
FOXP3	TEK
FTCD	TERC
FYB1	TERT
G6PC	TGFB1
G6PC3	TINF2
G6PD	TMEM127
GALE	TP53
GALNT12	TPMT
GALNT14	TSC1
GAR1	TSC2
GATA1	TYRP1
GATA2	UBE2T
GBA	VHL
GBE1	WRAP53
GCLC	WRN
GDF2	WT1
GFI1	XPA
GFI1B	XPC
GGCX	ZBTB20
GIMAP6
GINS1
GJC2
GLA
GLRX5
GNAQ
GNAS
GNE
GP1BA
GP1BB
GP6
GP9
GPC3
GPC4
GPI
GSKIP
GSR
GSS
GUCY2C
GYPA
GYPC
HABP2
HAMP
HAVCR2
HAX1
HBA1
HBA2
HBB
HBD
HBG1
HBG2
HELLS
HFE
HJV
HK1
HMOX1
HNF1A
HOXA11
HPS1
HPS3
HPS4
HPS5
HPS6
HRAS
HRG
HSPA1L
HSPA9
HTRA1
HYOU1
ICOS
ICOSLG
IDH1
IDH2
IFIH1
IFNAR1
IFNAR2
IFNG
IFNGR1
IFNGR2
IGF1R
IGHM
IGKC
IGLL1
IKBKB
IKBKG
IKZF1
IKZF5
IL10
IL10RA
IL10RB
IL11RA
IL12B
IL12RB1
IL12RB2
IL17F
IL17RA
IL17RC
IL18BP
IL1RN
IL21
IL21R
IL2RA
IL2RB
IL2RG
IL36RN
IL6R
IL6ST
IL7R
IRAK4
IRF2BP2
IRF3
IRF4
IRF7
IRF8
IRF9
ISG15
ITCH
ITGA2
ITGA2B
ITGA3
ITGB2
ITGB3
ITGB4
ITK
ITPKB
ITPR3
IVD
IVNS1ABP
JAGN1
JAK1
JAK2
JAK3
KCNN4
KDM1A
KDM6A
KDSR
KIF1B
KIF23
KIT
KLF1
KLKB1
KMT2A
KMT2D
KNG1
KRAS
KRIT1
LACC1
LAMA3
LAMB3
LAMC2
LAMTOR2
LAT
LCAT
LCK
LCP2
LIG1
LIG4
LMAN1
LMBRD1
LMO1
LPIN2
LRBA
LRP5
LRRC8A
LYN
LYST
LZTR1
MAD2L2
MAGT1
MALT1
MAN2B1
MAP2K1
MAP2K2
MAP3K14
MARS
MAX
MCFD2
MCM4
MDM4
MECOM
MEFV
MEN1
MET
MGAT2
MITF
MLH1
MLPH
MMAA
MMAB
MMACHC
MMADHC
MMUT
MNX1
MOGS
MPI
MPIG6B
MPL
MPO
MRAS
MRE11
MRTFA
MS4A1
MSH2
MSH3
MSH6
MSN
MTAP
MTHFD1
MTR
MTRR
MTTP
MUTYH
MVK
MYD88
MYH9
MYO5A
MYO5B
MYOF
MYSM1
NAF1
NBAS
NBEA
NBEAL2
NBN
NCF1
NCF2
NCF4
NCKAP1L
NCSTN
NDUFB11
NF1
NF2
NFE2L2
NFIL3
NFIX
NFKB1
NFKB2
NFKBIA
NHEJ1
NHP2
NLRC4
NLRP1
NLRP12
NLRP3
NLRP6
NOD2
NOP10
NOS2
NOTCH3
NPM1
NRAS
NSD1
NSMCE3
NSUN2
NT5C3A
NUP214
OAS1
OCA2
ORAI1
OSTM1
OTULIN
P2RX1
P2RY12
PALB2
PARN
PARP4
PAX5
PCCA
PCCB
PDGFRA
PDGFRB
PEPD
PFKM
PGK1
PGM3
PHF6
PHOX2B
PIEZO1
PIGA
PIGM
PIGT
PIK3CA
PIK3CD
PIK3CG
PIK3R1
PKLR
PLA2G4A
PLAT
PLAU
PLCG2
PLEKHM1
PLG
PLVAP
PMM2
PMS2
PNP
POGLUT1
POLA1
POLD1
POLD2
POLD3
POLE
POLE2
POLH
POLR3A
POLR3C
POLR3F
POMP
POT1
POU2AF1
PPOX
PPP1CB
PRDX1
PRF1
PRKACG
PRKAR1A
PRKCD
PRKDC
PROC
PROCR
PROS1
PROZ
PSEN1
PSENEN
PSMA3
PSMA5
PSMB10
PSMB4
PSMB8
PSMB9
PSMC5
PSMG2
PSTPIP1
PTCH1
PTCH2
PTCRA
PTEN
PTGS1
PTPN11
PTPN2
PTPRC
PTPRJ
PUS1
RAB27A
RAC2
RAD21
RAD51
RAD51C
RAF1
RAG1
RAG2
RANBP2
RAP1B
RASA1
RASA2
RASGRP1
RASGRP2
RB1
RBCK1
RBM8A
RC3H1
RECQL4
REL
RELA
RELB
REST
RET
RFX5
RFXANK
RFXAP
RHAG
RHBDF2
RHOG
RHOH
RIPK1
RIT1
RMRP
RNASEH2A
RNASEH2B
RNASEH2C
RNF168
RNF31
RNU4ATAC
RORC
RPA1
RPL10A
RPL11
RPL13
RPL15
RPL18
RPL19
RPL26
RPL27
RPL3
RPL31
RPL34
RPL35
RPL35A
RPL36
RPL4
RPL5
RPL9
RPLP0
RPS10
RPS14
RPS15
RPS15A
RPS17
RPS19
RPS20
RPS24
RPS26
RPS27
RPS27A
RPS28
RPS29
RPS7
RPSA
RRAS
RRAS2
RTEL1
RUNX1
SAMD9
SAMD9L
SAMHD1
SARS2
SASH3
SBDS
SBF2
SC5D
SDHA
SDHAF2
SDHB
SDHC
SDHD
SEC23B
SEC61A1
SEMA3E
SERPINA10
SERPINB1
SERPINC1
SERPIND1
SERPINE1
SERPINF2
SERPING1
SETBP1
SETD2
SF3B1
SH2B3
SH2D1A
SH3BP2
SH3KBP1
SHARPIN
SHOC2
SKIV2L
SLC11A2
SLC19A1
SLC19A2
SLC25A38
SLC29A3
SLC2A1
SLC2A10
SLC30A10
SLC35A1
SLC35A2
SLC35C1
SLC37A4
SLC39A4
SLC39A7
SLC39A8
SLC40A1
SLC45A2
SLC46A1
SLC4A1
SLC7A7
SLCO2A1
SLFN14
SLX4
SMAD2
SMAD3
SMAD4
SMAD9
SMARCA4
SMARCAL1
SMARCB1
SMARCD2
SMARCE1
SMC1A
SMC3
SMPD1
SNORA31
SNX10
SOCS1
SOS1
SOS2
SOX18
SP1
SP110
SPI1
SPINK5
SPPL2A
SPRED1
SPTA1
SPTB
SRC
SRD5A3
SRP54
SRP72
SRSF2
SRY
STAG2
STAT1
STAT2
STAT3
STAT5B
STIM1
STING1
STK11
STK4
STN1
STX11
STXBP2
STXBP3
SUFU
SUZ12
TAP1
TAP2
TAPBP
TAZ
TBK1
TBX1
TBX21
TBXA2R
TBXAS1
TCF3
TCIRG1
TCL1A
TCN2
TEK
TERC
TERT
TET2
TF
TFPI
TFR2
TFRC
TGFB1
TGFB2
TGFB3
TGFBR1
TGFBR2
THBD
THPO
TICAM1
TIMM50
TINF2
TLR3
TLR7
TLR8
TMC6
TMC8
TMEM127
TMEM165
TMPRSS6
TNFAIP3
TNFRSF11A
TNFRSF13B
TNFRSF13C
TNFRSF1A
TNFRSF4
TNFRSF9
TNFSF11
TNFSF12
TNFSF13
TOM1
TOMM70
TOP2B
TP53
TPI1
TPM4
TPP1
TPP2
TRAC
TRAF3
TRAF3IP2
TREX1
TRIM22
TRNT1
TRPM7
TSC1
TSC2
TSPEAR
TSR2
TTC37
TTC7A
TUBB1
TYK2
TYRP1
U2AF1
UBA1
UBE2T
UGT1A1
UMPS
UNC13D
UNC93B1
UNG
UROD
UROS
USB1
USP18
USP43
VAV1
VEGFC
VHL
VIPAS39
VKORC1
VPS13A
VPS13B
VPS33A
VPS33B
VPS45
VPS4A
VWF
WAS
WDR1
WDR44
WIPF1
WNT2B
WNT6
WRAP53
WRN
WT1
XIAP
XIST
XK
XPA
XPC
XRCC2
XRCC4
YARS2
ZAP70
ZBTB20
ZBTB24
ZCCHC8
ZNF341
ZRSR2
